# Supplementary material for: Risk assessment based on a new decision-making approach with fermatean fuzzy sets
Source: PeerJ Comput Sci. 2025 Aug 28;11:e2990. doi: 10.7717/peerj-cs.2990 (PMC12453700; doi:10.7717/peerj-cs.2990)
Supplement: Supplemental Information 2 [file peerj-cs-11-2990-s002.m]

% Phase 1: Determination the weights of the risk parameters using IVFF-AHP

% Step 2: The weight for each decision maker 
mu = [0.75, 0.55, 0.75]; % mu values for each decision maker 
vu = [0.30, 0.50, 0.30]; % vu values for each decision maker 

psi = zeros(1, 3);

for t = 1:3
    psi(t) = 1 + mu(t)^3 - vu(t)^3;
end

total_psi = sum(psi);
weights = psi / total_psi;

disp('The weight of decision makers:');
disp(weights);

% Step1: The weight of risk parameter 
n = 7;

% IVFFSs
IVFF_terms = struct('CHI', [0.95, 1.0, 0.0, 0.0], ...
                    'VHI', [0.8, 0.9, 0.1, 0.2], ...
                    'HI', [0.7, 0.8, 0.2, 0.3], ...
                    'SMI', [0.6, 0.65, 0.35, 0.4], ...
                    'EI', [0.5, 0.5, 0.5, 0.5], ...
                    'SLI', [0.35, 0.4, 0.6, 0.65], ...
                    'LI', [0.2, 0.3, 0.7, 0.8], ...
                    'VLI', [0.1, 0.2, 0.8, 0.9], ...
                    'CLI', [0.0, 0.0, 0.95, 1.0]);

% Step 3:
Z1 = zeros(n, n, 4); % DM1
Z2 = zeros(n, n, 4); % DM2
Z3 = zeros(n, n, 4); % DM3

% DM1;
Z1(1,2,:) = IVFF_terms.SLI;
Z1(1,3,:) = IVFF_terms.SLI;
Z1(1,4,:) = IVFF_terms.SLI;
Z1(1,5,:) = IVFF_terms.EI;
Z1(1,6,:) = IVFF_terms.EI;
Z1(1,7,:) = IVFF_terms.SMI;
Z1(2,3,:) = IVFF_terms.SMI;
Z1(2,4,:) = IVFF_terms.SMI;
Z1(2,5,:) = IVFF_terms.VHI;
Z1(2,6,:) = IVFF_terms.HI;
Z1(2,7,:) = IVFF_terms.VHI;
Z1(3,4,:) = IVFF_terms.SMI;
Z1(3,5,:) = IVFF_terms.EI;
Z1(3,6,:) = IVFF_terms.EI;
Z1(3,7,:) = IVFF_terms.SMI;
Z1(4,5,:) = IVFF_terms.EI;
Z1(4,6,:) = IVFF_terms.EI;
Z1(4,7,:) = IVFF_terms.SMI;
Z1(5,6,:) = IVFF_terms.EI;
Z1(5,7,:) = IVFF_terms.SMI;
Z1(6,7,:) = IVFF_terms.HI;

% DM2;
Z2(1,2,:) = IVFF_terms.LI;
Z2(1,3,:) = IVFF_terms.SLI;
Z2(1,4,:) = IVFF_terms.CHI;
Z2(1,5,:) = IVFF_terms.SMI;
Z2(1,6,:) = IVFF_terms.HI;
Z2(1,7,:) = IVFF_terms.VHI;
Z2(2,3,:) = IVFF_terms.SMI;
Z2(2,4,:) = IVFF_terms.CHI;
Z2(2,5,:) = IVFF_terms.VHI;
Z2(2,6,:) = IVFF_terms.CHI;
Z2(2,7,:) = IVFF_terms.CHI;
Z2(3,4,:) = IVFF_terms.CHI;
Z2(3,5,:) = IVFF_terms.HI;
Z2(3,6,:) = IVFF_terms.VHI;
Z2(3,7,:) = IVFF_terms.CHI;
Z2(4,5,:) = IVFF_terms.VLI;
Z2(4,6,:) = IVFF_terms.LI;
Z2(4,7,:) = IVFF_terms.SLI;
Z2(5,6,:) = IVFF_terms.SMI;
Z2(5,7,:) = IVFF_terms.HI;
Z2(6,7,:) = IVFF_terms.SMI;

% DM3;
Z3(1,2,:) = IVFF_terms.LI;
Z3(1,3,:) = IVFF_terms.SMI;
Z3(1,4,:) = IVFF_terms.SLI;
Z3(1,5,:) = IVFF_terms.LI;
Z3(1,6,:) = IVFF_terms.LI;
Z3(1,7,:) = IVFF_terms.SLI;
Z3(2,3,:) = IVFF_terms.CHI;
Z3(2,4,:) = IVFF_terms.SMI;
Z3(2,5,:) = IVFF_terms.SMI;
Z3(2,6,:) = IVFF_terms.SMI;
Z3(2,7,:) = IVFF_terms.HI;
Z3(3,4,:) = IVFF_terms.LI;
Z3(3,5,:) = IVFF_terms.VLI;
Z3(3,6,:) = IVFF_terms.VLI;
Z3(3,7,:) = IVFF_terms.LI;
Z3(4,5,:) = IVFF_terms.SMI;
Z3(4,6,:) = IVFF_terms.EI;
Z3(4,7,:) = IVFF_terms.HI;
Z3(5,6,:) = IVFF_terms.SLI;
Z3(5,7,:) = IVFF_terms.SMI;
Z3(6,7,:) = IVFF_terms.SMI;

for i = 1:n
    Z1(i,i,:) = IVFF_terms.EI;
    Z2(i,i,:) = IVFF_terms.EI;
    Z3(i,i,:) = IVFF_terms.EI;
end

for i = 1:n
    for j = i+1:n
        Z1(j,i,:) = [ Z1(i,j,3), Z1(i,j,4), Z1(i,j,1), Z1(i,j,2)];
        Z2(j,i,:) = [ Z2(i,j,3), Z2(i,j,4), Z2(i,j,1), Z2(i,j,2)];
        Z3(j,i,:) = [ Z3(i,j,3), Z3(i,j,4), Z3(i,j,1), Z3(i,j,2)];
    end
end

% Step 5: IVFFWA operator
finalZ = zeros(n, n, 4);

for i = 1:n
    for j = 1:n
        mu_L_combined = 1 - nthroot(prod(1 - (1 - [Z1(i,j,1), Z2(i,j,1), Z3(i,j,1)]).^3 .* weights), 3);
        mu_U_combined = 1 - nthroot(prod(1 - (1 - [Z1(i,j,2), Z2(i,j,2), Z3(i,j,2)]).^3 .* weights), 3);
        nu_L_combined = prod([Z1(i,j,3), Z2(i,j,3), Z3(i,j,3)].^weights);
        nu_U_combined = prod([Z1(i,j,4), Z2(i,j,4), Z3(i,j,4)].^weights);
        
        finalZ(i,j,:) = [mu_L_combined, mu_U_combined, nu_L_combined, nu_U_combined];
    end
end

% Step 6:
dL = zeros(n, n);
dU = zeros(n, n);

for i = 1:n
    for j = 1:n
        dL(i,j) = (finalZ(i,j,1))^3 - (finalZ(i,j,4))^3;
        dU(i,j) = (finalZ(i,j,2))^3 - (finalZ(i,j,3))^3;
    end
end

% Step 7:
sL = zeros(n, n);
sU = zeros(n, n);

for i = 1:n
    for j = 1:n
        sL(i,j) = nthroot(1000 * dL(i,j), 3);
        sU(i,j) = nthroot(1000 * dU(i,j), 3);
    end
end

% Step 8:
tij = zeros(n, n);

for i = 1:n
    for j = 1:n
        tij(i,j) = 1 - ((finalZ(i,j,2))^3 - (finalZ(i,j,1))^3) - ((finalZ(i,j,4))^3 - (finalZ(i,j,3))^3);
    end
end

% Step 9:
rij = zeros(n, n);

for i = 1:n
    for j = 1:n
        rij(i,j) = ((sL(i,j) + sU(i,j)) / 2) * tij(i,j);
    end
end

% Step 10:
wi = zeros(1, n);

total_rij = sum(rij, 'all');

for i = 1:n
    wi(i) = sum(rij(i, :)) / total_rij;
end

% Results
disp('w_i Değerleri (The weight of risk parameters):');
disp(wi);
